# Supplementary material for: Determination of Potential Lead Compound from Magnolia officinalis for Alzheimer’s Disease through Pharmacokinetic Prediction, Molecular Docking, Dynamic Simulation, and Experimental Validation
Source: Int J Mol Sci. 2024 Sep 29;25(19):10507. doi: 10.3390/ijms251910507 (PMC11477134; doi:10.3390/ijms251910507)
Supplement: Supplementary file 1 [file ijms-25-10507-s001.zip]

Archive with 1 entries (1 files):
- ijms-3176659-supplementary.pdf
